# Supplementary material for: Genomic and Phylogenetic Analysis of Lactiplantibacillus plantarum L125, and Evaluation of Its Anti-Proliferative and Cytotoxic Activity in Cancer Cells
Source: Biomedicines. 2021 Nov 19;9(11):1718. doi: 10.3390/biomedicines9111718 (PMC8615743; doi:10.3390/biomedicines9111718)
Supplement: Supplementary file 1 [file biomedicines-09-01718-s001.zip]

Archive with 8 entries (8 files):
- .DS_Store
- Table S1.xlsx
- Table S2.xlsx
- Table S3.xlsx
- Table S4.xlsx
- Table S5.xlsx
- Table S6.xlsx
- Tegopoulos et al. Supplementary Figures.pdf
