# Supplementary material for: Genomic and Phylogenetic Analysis of Lactiplantibacillus plantarum L125, and Evaluation of Its Anti-Proliferative and Cytotoxic Activity in Cancer Cells
Source: Biomedicines. 2021 Nov 19;9(11):1718. doi: 10.3390/biomedicines9111718 (PMC8615743; doi:10.3390/biomedicines9111718)
Supplement: Supplementary file 1 [file biomedicines-09-01718-s001.zip › Table S1.xlsx]

## Sheet: Φύλλο1
		Table S1: The probiotic properties of the 21 L. plantarum strains, used in the comparative genomic analysis.
		L.plantarum strain	Probiotic Properties	References
		EM	Bile & Acid Tolerance, Antifungal & Antibacterial activities, Cholesterol-lowering	[1][2][3]
		Lp998	Gastric Juice Tolerance, Resistance to heat, oxidative- andosmotic stress, Phagocytic activity enhancement	[4][5]
		ATCC14917	Antioxidant activity, Cholesterol assimilator under simulated intestinal conditions	[6][7]
		WLPL04	Antimicrobial activity, GI tract survival, EPS production	[8][9]
		ATCC202195	Cellular adhesion, Vitamin biosynthesis, Neonatal sepsis prevention	[10][11]
		80	Bile & Acid Tolerance	[12][13]
		SK151	Cellular adhesion	[14]
		299v	GI tract survival, Cellular adhesion, Antimicrobial & Anti-inflammatory activity, Bowel syndrome symptoms relief	[15][16][17][18][19]
		ST-III	Cellular adhesion, Antimicrobial activity	[20][21]
		PS128	Neurodegenerative processes inhibition, Depression-like behavior reduction (mice)	[22][23][24]
		WCFS1	GI tract survival, Bacteriocin biosynthesis, Immunomodulatory activity, Antimicrobial activity	[25][26][27]
		ZS2058	Antimicrobial activity, CLA production	[28][29]
		Curd	GI tract survival, Environmental stress resistance, Bacteriocin biosynthesis cluster	[30]
		dkp1	GI tract survival, Environmental stress resistance, Bacteriocin biosynthesis cluster	[30]
		ZLP001	Immunomodulatory activity, Antioxidative capacity	[31][32][33]
		K25	Cholesterol-lowering effects (mice)	[34][35][36]
		ATG-K6	Antimicrobial & Anti-inflammatory activity, Free of Antibiotic resistance & Hemolytic activity, Bile salt & Heat resistance	[37][38][39]
		ATG-K8	No hemolytic activity, Antibacterial & Anti-inflammatory activity, Heat stress survival	[39]
		UNQLp11	Bacteriocin & EPS clusters	[40]
		Lp790	GI tract survival, Bile tolerance, Low pH adaptation, Phagocytic activity enhancement (mice)	[4][5]
		LPL-1	Antimicrobial activity, Bacteriocin production	[41][42]
		References
		[1]	(So Yeong Mun et al., 2019)	https://doi.org/10.1016/j.lwt.2019.108403
		[2]	(Eiseul Kim et al., 2020)	https://doi.org/10.1007/s00284-020-02000-8
		[3]	(Eun Ah Choi et al., 2015)	https://doi.org/10.1016/j.lwt.2015.01.019
		[4]	(Miriam Zago et al., 2015)	https://doi.org/10.1016/j.fm.2011.02.009
		[5]	(Verónica Ferrando et al., 2015)	https://doi.org/10.1016/j.fm.2014.12.005
		[6]	(Ioanna Matzourani et al., 2019)	https://doi.org/10.3390/foods8010004
		[7]	(Catherine Tomaro-Duchesneau et al., 2014)	https://doi.org/10.1155/2014/380316
		[8]	(Meiling Jiang et al., 2016)	https://doi.org/10.3168/jds.2015-10434
		[9]	(Zhengqi Liu et al., 2017)	https://doi.org/10.3168/jds.2016-11944
		[10]	(Pinaki Panigrahi et al., 2017)	https://doi.org/10.1038/nature23480
		[11]	(Lisa G. Pell et al., 2021)	https://doi.org/10.1038/s41598-021-94997-6
		[12]	(Aysun Cebeci et al., 2003)	https://doi.org/10.1016/S0740-0020(02)00174-0
		[13]	(I. De Smet et al., 1994)	https://doi.org/10.3109/08910609409141371
		[14]	(Amoranto, Mia Beatriz C. et al., 2018)	https://doi.org/10.7845/kjm.2018.8038
		[15]	(Philippe Ducrotté et al., 2012)	https://doi.org/10.3748/wjg.v18.i30.4012
		[16]	(Peter Mangell et al., 2002)	https://doi.org/10.1023/A:1017947531536
		[17]	(Bengt Klarin et al., 2005)	https://doi.org/10.1186/cc3522
		[18]	(Benjamin C. Hofeld et al., 2021)	https://doi.org/10.1038/s41598-021-83252-7
		[19]	(Göran Molin, 2001)	https://doi.org/10.1093/ajcn/73.2.380s
		[20]	(Junsheng Liu et al., 2019)	https://doi.org/10.1016/j.lwt.2019.02.043
		[21]	(Yinyu Wang et al., 2011)	https://doi.org/10.1128/JB.01159-10
		[22]	(Chin-Song Lu et al., 2021)	https://doi.org/10.3389/fnut.2021.650053
		[23]	(Yen-Wenn Liu et al., 2016)	https://doi.org/10.1016/j.brainres.2015.11.018
		[24]	(Yen-WennLiu et al., 2019)	https://doi.org/10.3390/nu11040820
		[25]	(Maurits van den Nieuwboer et al., 2016)	https://doi.org/10.1111/1751-7915.12368
		[26]	(Adriaan A. van Beek et al., 2016)	https://doi.org/10.3389/fimmu.2016.00408
		[27]	(Sarn Settachaimongkon et al., 2016)	https://doi.org/10.1016/j.fm.2016.04.008
		[28]	(Junsheng Liu et al., 2019)	https://doi.org/10.3389/fmicb.2019.00299
		[29]	(Bo Yang et al., 2015)	https://doi.org/10.1016/j.jbiotec.2015.09.036
		[30]	(Aditi Goel et al., 2020)	https://doi.org/10.3389/fmicb.2020.00040
		[31]	(Wei Zhang et al., 2018)	https://doi.org/10.3389/fphys.2018.01689
		[32]	(Jing Wang et al., 2018)	https://doi.org/10.3389/fmicb.2018.01364
		[33]	(Jing Wang et al., 2018)	https://doi.org/10.3389/fmicb.2018.01953
		[34]	(Li Zhang et al., 2012)	https://doi.org/10.1007/s11274-012-1165-4
		[35]	(Yunyun Jiang et al., 2018)	https://doi.org/10.1080/09168451.2018.1453293
		[36]	(Zhang Min et al., 2019)	https://doi.org/10.4014/jmb.1911.11007
		[37]	(Eun-Jung Park et al., 2020)	https://doi.org/10.3390/nu12020542
		[38]	(Miey Park et al., 2021)	https://doi.org/10.3390/ijms22094444
		[39]	(Bo Ram Beck et al., 2019)	https://doi.org/10.3389/fmicb.2019.00433
		[40]	(N.G. Iglesias et al., 2020)	https://doi.org/10.21548/41-2-4066
		[41]	(Yao Wang et al., 2018)	https://doi.org/10.3389/fmicb.2018.02276
		[42]	(Yao Wang et al., 2018)	https://doi.org/10.1016/j.jbiotec.2017.12.006
