# Supplementary material for: Genomic and Phylogenetic Analysis of Lactiplantibacillus plantarum L125, and Evaluation of Its Anti-Proliferative and Cytotoxic Activity in Cancer Cells
Source: Biomedicines. 2021 Nov 19;9(11):1718. doi: 10.3390/biomedicines9111718 (PMC8615743; doi:10.3390/biomedicines9111718)
Supplement: Supplementary file 1 [file biomedicines-09-01718-s001.zip › Table S2.xlsx]

## Sheet: S1 DONE
		Table S1
		Amino-acids	Number of tRNA genes	Gene ID	Gene ID2	Gene ID3	Gene ID4	Gene ID5	Gene ID6	Gene ID7
		Ala	1	LP125_001701			-	-	-	-
		Arg	5	LP125_001513	LP125_002561	LP125_002678	LP125_002798	LP125_002823	-	-
		Asn	3	LP125_000876	LP125_001469	LP125_001673	-	-	-	-
		Asp	4	LP125_001850	LP125_002829	LP125_002836	LP125_003109	-	-	-
		Cys	1	LP125_001773	-	-	-	-	-	-
		Glu	2	LP125_000905	LP125_002834	-	-	-	-	-
		Gln	4	LP125_000907	LP125_001668	LP125_001772	LP125_002040	-	-	-
		Gly	7	LP125_000900	LP125_001849	LP125_002676	LP125_002821	LP125_002831	LP125_001694	LP125_003111
		His	2	LP125_001771	LP125_001833	-	-	-	-	-
		Ile	4	LP125_002826	LP125_002832	LP125_001695	LP125_002039	-	-	-
		Leu	6	LP125_001645	LP125_001774	LP125_001834	LP125_002674	LP125_002677	LP125_002822	-
		Lys	2	LP125_002819	LP125_003065	-	-	-	-	-
		Met	3	LP125_002825	LP125_002828	LP125_002835	-	-	-	-
		Phe	1	LP125_002830	-	-	-	-	-	-
		Pro	3	LP125_002679	LP125_002680	LP125_002824	-	-	-	-
		Ser	3	LP125_002151	LP125_002827	LP125_002833	-	-	-	-
		Thr	5	LP125_001672	LP125_002675	LP125_002820	LP125_002356	LP125_003110	-	-
		Trp	2	LP125_001770	LP125_002038	-	-	-	-	-
		Tyr	2	LP125_001669	LP125_003112	-	-	-	-	-
		Val	0	-	-	-	-	-	-	-
		Other	2	LP125_000898	LP125_002041	-	-	-	-	-

## Sheet: S2 DONE
	TABLE S2			crispr
	Name	Array Position	Type	Direct Repeats	Direct Repeats Sequence	Direct Repeats Length (bp)	Spacer Sequence Average Length (bp)
	NONE

## Sheet: Supplementary Table 1
Table S2: Prophage sequences in genome assembly of L. plantarum L125 by PHAge Search Tool Enhanced Release (PHASTER).
Name	Region Length (kb)	Region Position	Total tRNAs	Phage Proteins	Hypothetical Proteins	Bacterial Proteins	Total Proteins	%GC	Most Common Phage	Accesion
Prophage_Region_1	35	scaffold4|size213751:459-35543	1	38	9	0	47	41.27	PHAGE_Lactob_Sha1	NC_019489
