# Supplementary material for: Genomic and Phylogenetic Analysis of Lactiplantibacillus plantarum L125, and Evaluation of Its Anti-Proliferative and Cytotoxic Activity in Cancer Cells
Source: Biomedicines. 2021 Nov 19;9(11):1718. doi: 10.3390/biomedicines9111718 (PMC8615743; doi:10.3390/biomedicines9111718)
Supplement: Supplementary file 1 [file biomedicines-09-01718-s001.zip › Table S3.xlsx]

## Sheet: Supplementary Table 2
			Table S3: Detailed presentation of the percentages of genes assigned to the COG functional categories of L.plantarum L125 and of the 21 L. plantarum strains. The average percentage of genes for every COG functional category for the 21 L. plantarum strains is also presented alongside the standard deviation.
			COG Functional Category	L125		80	299v	ATCC14917	ATCC202195	ATG-K2	ATG-K6	ATG-K8	Lp790	Lp813	Lp998	LPL-1	PS128	ST-III	WCFS1	WLPL04	ZS058	DHCU70 (Curd)	DKP1	EM	K25	UNQLp11	ZLP001	SK151		Average - 21 L. plantarum strains	STDV
			Secondary Metabolites Biosynthesis, Transport, and Catabolism (Q)	0.0056		0.0052	0.0047	0.0049	0.0047	0.0062	0.0048	0.0047	0.0049	0.005	0.0047	0.0048	0.0054	0.0047	0.006	0.0049	0.0048	0.005	0.005	0.0046	0.0057	0.0052	0.0061	0.0048		0.00507826	0.000478593
			Lipid transport and metabolism (I)	0.0171		0.0185	0.0176	0.0171	0.0165	0.0172	0.0175	0.0174	0.0157	0.017	0.0167	0.0177	0.0165	0.0176	0.018	0.0173	0.0174	0.0183	0.0186	0.0156	0.0167	0.0165	0.0176	0.0177		0.0172478	0.000781531
			Coenzyme transport and metabolism (H)	0.03		0.0279	0.0268	0.0282	0.0263	0.0269	0.0284	0.0273	0.0287	0.0258	0.0266	0.0306	0.0331	0.0264	0.031	0.0273	0.0313	0.0274	0.0277	0.0251	0.0267	0.0305	0.0287	0.0274		0.0280913	0.00198515
			Inorganic ion transport and metabolism (P)	0.0426		0.0426	0.0407	0.0419	0.0404	0.0462	0.0418	0.0416	0.0435	0.0422	0.0419	0.0446	0.0435	0.042	0.04	0.0418	0.0428	0.0406	0.0405	0.0376	0.0414	0.0412	0.0416	0.042		0.0418435	0.00168707
			Energy Production & Convertion (C)	0.0366		0.0359	0.037	0.0387	0.0367	0.0365	0.038	0.0378	0.0358	0.0371	0.0375	0.0408	0.0378	0.0376	0.039	0.0393	0.0404	0.0376	0.0372	0.0349	0.0361	0.0386	0.0376	0.0382		0.0376565	0.00141641
			Nucleotide transport and metabolism (F)	0.045		0.0429	0.0414	0.0422	0.0425	0.0431	0.0422	0.0416	0.0414	0.0425	0.043	0.0428	0.0432	0.0431	0.042	0.0429	0.0432	0.043	0.0432	0.0382	0.0431	0.0403	0.0434	0.0424		0.0423304	0.00117954
			Amino acid transport and metabolism (E)	0.0541		0.0583	0.0549	0.0555	0.0549	0.0597	0.0548	0.0552	0.0519	0.0559	0.0552	0.0585	0.054	0.0556	0.056	0.0567	0.0561	0.0565	0.0558	0.0529	0.0545	0.0513	0.0567	0.057		0.0555609	0.00194696
			Carbohydrate transport and metabolism (G)	0.0544		0.0597	0.0631	0.067	0.0613	0.0562	0.0596	0.06	0.0562	0.0626	0.0627	0.0631	0.0645	0.0627	0.065	0.0634	0.0634	0.065	0.0649	0.0627	0.0561	0.0627	0.0613	0.0625		0.061987	0.00289738
			Translation, ribosomal structure and biogenesis (J)	0.0604		0.0597	0.0566	0.0586	0.0569	0.0586	0.0579	0.0576	0.0522	0.0566	0.0576	0.0585	0.0564	0.057	0.056	0.0599	0.0585	0.0585	0.0588	0.0517	0.0578	0.0559	0.062	0.058		0.0574478	0.00221972
			Replication, Recombination & Repair (L)	0.0614		0.0559	0.0536	0.0474	0.0529	0.0697	0.0559	0.0552	0.084	0.0603	0.0569	0.0474	0.0513	0.0559	0.053	0.0524	0.0512	0.0555	0.0564	0.0909	0.0692	0.0643	0.0592	0.0504		0.0586478	0.0107955
			Transcription (K)	0.0946		0.0936	0.098	0.0967	0.0964	0.0893	0.0956	0.0952	0.0886	0.0944	0.0952	0.0962	0.0935	0.097	0.096	0.0943	0.0986	0.0948	0.0946	0.0856	0.0932	0.0968	0.0979	0.0987		0.0947913	0.00322165
			Cell Motility (N)	0.0014		0.001	0.001	0.0017	0.0017	0.0013	0.0017	0.0017	0.0018	0.0016	0.0013	0.0014	0.0013	0.0013	0.001	0.0017	0.0014	0.002	0.002	0.0018	0.0016	0.0016	0.0014	0.0014		0.0015087	0.000290631
			Post-translational modification, protein turnover & chaperones (O)	0.0167		0.016	0.0156	0.0164	0.0158	0.0172	0.0157	0.0157	0.0145	0.016	0.0163	0.016	0.0158	0.0156	0.015	0.0166	0.016	0.0162	0.0162	0.0144	0.016	0.0152	0.0165	0.016		0.0158565	0.000637343
			Cell cycle control, cell division, chromosome partitioning (D)	0.0164		0.0136	0.0146	0.0129	0.0135	0.0152	0.014	0.0136	0.0151	0.013	0.0129	0.0129	0.0142	0.0135	0.013	0.0124	0.0125	0.0128	0.0128	0.0183	0.014	0.0126	0.0132	0.0132		0.0136435	0.00127914
			Signal transduction mechanisms (T)	0.0202		0.0178	0.0186	0.0185	0.0175	0.0186	0.0178	0.0181	0.017	0.0174	0.0177	0.0177	0.0182	0.0183	0.017	0.0177	0.0177	0.0176	0.0175	0.0162	0.0174	0.0178	0.0183	0.0177		0.0177435	0.000559079
			Defence Mechanisms (V)	0.0213		0.0234	0.0227	0.0206	0.0205	0.0214	0.0202	0.0201	0.0194	0.0197	0.0194	0.0216	0.0226	0.0234	0.02	0.0205	0.0226	0.021	0.0209	0.0189	0.0227	0.0208	0.0211	0.0219		0.0211043	0.00131235
			Intracellular trafficking, secretion, and vesicular transport (U)	0.0188		0.0213	0.0213	0.0213	0.0222	0.0207	0.0205	0.0208	0.0197	0.0204	0.0208	0.0202	0.0219	0.021	0.021	0.0209	0.0226	0.0199	0.0199	0.0202	0.0217	0.0191	0.0208	0.0219		0.0208739	0.000848645
			Cell Wall/Membrane/Envelope Biogenesis (M)	0.0485		0.0503	0.0505	0.0502	0.0482	0.0459	0.048	0.0488	0.0472	0.0462	0.0474	0.0456	0.0476	0.0492	0.048	0.0461	0.0495	0.0477	0.0476	0.0502	0.0478	0.049	0.047	0.0493		0.0481435	0.00146592
			General Function Prediction only (R)	0.1148		0.111	0.113	0.1092	0.1163	0.1111	0.1111	0.1126	0.1192	0.1142	0.1139	0.1077	0.1121	0.1122	0.118	0.1109	0.1049	0.1077	0.1078	0.1202	0.1103	0.1081	0.1047	0.1067		0.11143	0.00422196
			Function Unknown (S)	0.1927		0.1949	0.1947	0.1972	0.2023	0.189	0.2016	0.2013	0.1945	0.1979	0.1985	0.1986	0.1952	0.1923	0.193	0.1992	0.1892	0.1998	0.1994	0.1885	0.1959	0.2007	0.1919	0.1988		0.196278	0.00414717
