# Supplementary material for: Genomic and Phylogenetic Analysis of Lactiplantibacillus plantarum L125, and Evaluation of Its Anti-Proliferative and Cytotoxic Activity in Cancer Cells
Source: Biomedicines. 2021 Nov 19;9(11):1718. doi: 10.3390/biomedicines9111718 (PMC8615743; doi:10.3390/biomedicines9111718)
Supplement: Supplementary file 1 [file biomedicines-09-01718-s001.zip › Table S4.xlsx]

## Sheet: Supplementary Table 3
			Table S4: List of complete KEGG modules and pathways that reflect the amino acid biosynthesis capability of L. plantarum 125
			Amino acid	KEGG Pathway	KEGG Module	Status	Number of present Genes in the Biosynthetic pathway/module
			Thr	ko00260	M00018	Complete	5 out of 5
			Cys	ko00270	M00021	Complete	2 out of 2
			Met	ko00270	M00017	Complete	7 out of 7
			Lys	ko00300	M00525	Complete	9 out of 9
			Arg	ko00220	M00844	Complete	3 out of 3
			Pro	ko00330	M00015	Complete	2 out of 2
			His	ko00340	M00026	Complete	6 out of 6
			Trp	ko00400	M00023	Complete	3 out of 3
