# Supplementary material for: Genomic and Phylogenetic Analysis of Lactiplantibacillus plantarum L125, and Evaluation of Its Anti-Proliferative and Cytotoxic Activity in Cancer Cells
Source: Biomedicines. 2021 Nov 19;9(11):1718. doi: 10.3390/biomedicines9111718 (PMC8615743; doi:10.3390/biomedicines9111718)
Supplement: Supplementary file 1 [file biomedicines-09-01718-s001.zip › Table S5.xlsx]

## Sheet: Supplementary Table 4
		Table S5: Detailed presentation of the number of genes assigned to the KEGG functional categories of L. plantarum L125 and of the 21 L. plantarum strains. The average number of genes in each KEGG functional category for the 21 L. plantarum strains is also presented alongside the standard deviation.
					L. plantarum strains
		KEGG Functional Category	L125		SK151	ATCC14917	ATCC202195	ATG-K6	ATG-K8	Lp790	Lp998	LPL-1	PS128	ST-III	WLP04	ZS2058	EM	K25	DKP1	DHCU70	ZLP001	UNQLp11	80	299v	WCFS1				Average - 21 L. plantarum strains	Standard Deviation
		Global and overview maps	485		494	494	489	492	491	498	489	497	509	490	487	501	494	489	498	500	488	500	492	492	507				494.81	6.07963
		Carbohydrate metabolism	199		217	213	211	206	206	203	211	211	220	217	205	218	212	204	215	215	208	218	215	217	220				212.476	5.40018
		Energy metabolism	68		67	64	67	67	67	69	67	71	68	64	64	68	67	67	66	66	64	71	66	64	68				66.7619	2.07135
		Lipid metabolism	43		43	43	43	43	43	43	43	43	44	43	43	43	41	41	41	41	41	40	43	43	43				42.4286	1.07571
		Nucleotide metabolism	66		66	66	66	66	66	66	66	66	66	66	66	66	66	66	66	66	66	66	66	66	66				66	0
		Amino acid metabolism	135		137	136	136	137	137	137	136	136	136	135	136	136	136	136	136	136	135	135	136	136	138				136.143	0.727029
		Metabolism of other amino acids	33		33	32	32	33	33	32	32	32	34	33	32	33	33	31	30	32	33	33	33	33	34				32.5238	0.928388
		Glycan biosynthesis and metabolism	31		41	42	38	35	35	35	31	31	42	39	30	39	36	34	41	41	35	43	35	39	42				37.3333	4.00416
		Metabolism of cofactors and vitamins	73		67	67	67	68	67	74	67	73	74	67	67	73	67	68	67	67	68	73	67	67	73				68.9524	2.87187
		Metabolism of terpenoids and polyketides	15		20	20	17	20	20	20	15	15	20	17	15	17	20	20	20	19	15	20	20	17	20				18.4286	2.06328
		Biosynthesis of other secondary metabolites	25		29	29	25	29	29	29	23	24	30	25	23	26	28	29	30	30	23	30	29	25	30				27.381	2.65474
		Xenobiotics biodegradation and metabolism	22		22	22	22	22	22	22	22	22	22	22	22	22	22	22	22	22	22	22	22	22	22				22	0
		Transcription	6		6	6	6	6	6	6	6	6	6	6	6	6	6	6	6	6	6	6	6	6	6				6	0
		Translation	77		77	76	77	78	77	77	76	76	77	77	76	77	77	79	79	79	79	80	77	77	77				77.381	1.16087
		Folding, sorting and degradation	31		25	25	25	25	25	32	25	31	31	25	25	31	25	25	25	25	25	31	25	25	31				26.7619	2.8619
		Replication and repair	68		68	68	69	68	68	68	69	69	68	68	68	69	68	68	68	68	68	68	68	69	69				68.2857	0.46291
		Membrane transport	112		125	116	120	118	118	109	116	117	115	125	113	118	119	119	116	116	115	117	113	122	118				117.381	3.73465
		Signal transduction	59		54	53	53	52	52	58	51	60	61	59	51	60	51	52	54	54	53	61	52	54	60				55	3.68782
		Transport and catabolism	4		5	5	5	4	4	4	4	4	5	5	4	5	4	4	5	5	5	5	4	5	5				4.57143	0.507093
		Cell growth and death	13		13	13	13	13	13	13	13	13	13	13	13	13	13	14	13	13	13	13	13	13	13				13.0476	0.218218
		Cellular community - prokaryotes	44		47	44	44	48	48	47	44	43	46	45	44	45	46	46	47	47	44	45	46	44	43				45.381	1.56449
		Cell motility	3		3	3	3	3	3	3	3	3	3	3	3	3	3	3	3	3	3	3	3	3	3				3	0
		Endocrine system	14		14	14	14	14	14	14	14	14	14	14	14	14	14	14	14	14	14	14	14	14	14				14	0
		Aging	7		7	7	7	7	7	7	7	7	7	7	7	7	7	7	7	7	7	7	7	7	7				7	0
		Drug resistance: antimicrobial	23		23	23	23	23	23	23	23	23	23	23	23	23	23	23	23	23	23	23	23	23	23				23	0
		Drug resistance: antineoplastic	5		5	5	5	5	5	5	5	5	5	5	5	5	5	5	5	5	5	5	5	5	5				5	0
