# Supplementary material for: Genomic and Phylogenetic Analysis of Lactiplantibacillus plantarum L125, and Evaluation of Its Anti-Proliferative and Cytotoxic Activity in Cancer Cells
Source: Biomedicines. 2021 Nov 19;9(11):1718. doi: 10.3390/biomedicines9111718 (PMC8615743; doi:10.3390/biomedicines9111718)
Supplement: Supplementary file 1 [file biomedicines-09-01718-s001.zip › Table S6.xlsx]

## Sheet: S1 DONE
		Table S1
		Amino-acids	Number of tRNA genes	Gene ID	Gene ID2	Gene ID3	Gene ID4	Gene ID5	Gene ID6	Gene ID7
		Ala	1	LP125_001701			-	-	-	-
		Arg	5	LP125_001513	LP125_002561	LP125_002678	LP125_002798	LP125_002823	-	-
		Asn	3	LP125_000876	LP125_001469	LP125_001673	-	-	-	-
		Asp	4	LP125_001850	LP125_002829	LP125_002836	LP125_003109	-	-	-
		Cys	1	LP125_001773	-	-	-	-	-	-
		Glu	2	LP125_000905	LP125_002834	-	-	-	-	-
		Gln	4	LP125_000907	LP125_001668	LP125_001772	LP125_002040	-	-	-
		Gly	7	LP125_000900	LP125_001849	LP125_002676	LP125_002821	LP125_002831	LP125_001694	LP125_003111
		His	2	LP125_001771	LP125_001833	-	-	-	-	-
		Ile	4	LP125_002826	LP125_002832	LP125_001695	LP125_002039	-	-	-
		Leu	6	LP125_001645	LP125_001774	LP125_001834	LP125_002674	LP125_002677	LP125_002822	-
		Lys	2	LP125_002819	LP125_003065	-	-	-	-	-
		Met	3	LP125_002825	LP125_002828	LP125_002835	-	-	-	-
		Phe	1	LP125_002830	-	-	-	-	-	-
		Pro	3	LP125_002679	LP125_002680	LP125_002824	-	-	-	-
		Ser	3	LP125_002151	LP125_002827	LP125_002833	-	-	-	-
		Thr	5	LP125_001672	LP125_002675	LP125_002820	LP125_002356	LP125_003110	-	-
		Trp	2	LP125_001770	LP125_002038	-	-	-	-	-
		Tyr	2	LP125_001669	LP125_003112	-	-	-	-	-
		Val	0	-	-	-	-	-	-	-
		Other	2	LP125_000898	LP125_002041	-	-	-	-	-

## Sheet: S2 DONE
	TABLE S2			crispr
	Name	Array Position	Type	Direct Repeats	Direct Repeats Sequence	Direct Repeats Length (bp)	Spacer Sequence Average Length (bp)
	NONE

## Sheet: Supplementary Table 5
	Table S6: L. plantarum L125 genes assignment into CAZymes families aided by the CAZy database.
	Class	Class Description	Family	Family Description	Number of Genes
	GH	Glycoside Hydrolases	GH1	β-glucosidase (EC 3.2.1.21); β-galactosidase (EC 3.2.1.23); β-mannosidase (EC 3.2.1.25); β-glucuronidase (EC 3.2.1.31); β-xylosidase (EC 3.2.1.37); β-D-fucosidase (EC 3.2.1.38); phlorizin hydrolase (EC 3.2.1.62); exo-β-1,4-glucanase (EC 3.2.1.74); 6-phospho-β-galactosidase (EC 3.2.1.85); 6-phospho-β-glucosidase (EC 3.2.1.86); strictosidine β-glucosidase (EC 3.2.1.105); lactase (EC 3.2.1.108); amy…	7
	GH	Glycoside Hydrolases	GH2	β-galactosidase (EC 3.2.1.23) ; β-mannosidase (EC 3.2.1.25); β-glucuronidase (EC 3.2.1.31); α-L-arabinofuranosidase (EC 3.2.1.55); mannosylglycoprotein endo-β-mannosidase (EC 3.2.1.152); exo-β-glucosaminidase (EC 3.2.1.165); α-L-arabinopyranosidase (EC 3.2.1.-); β-galacturonidase (EC 3.2.1.-); β-xylosidase (EC 3.2.1.37); β-D-galactofuranosidase (EC 3.2.1.146); β-glucosidase (EC 3.2.1.21)	1
	GH	Glycoside Hydrolases	GH13	α-amylase (EC 3.2.1.1); pullulanase (EC 3.2.1.41); cyclomaltodextrin glucanotransferase (EC 2.4.1.19); cyclomaltodextrinase (EC 3.2.1.54); trehalose-6-phosphate hydrolase (EC 3.2.1.93); oligo-α-glucosidase (EC 3.2.1.10); maltogenic amylase (EC 3.2.1.133); neopullulanase (EC 3.2.1.135); α-glucosidase (EC 3.2.1.20); maltotetraose-forming α-amylase (EC 3.2.1.60); isoamylase (EC 3.2.1.68); glucodextr…	10
	GH	Glycoside Hydrolases	GH23	lysozyme type G (EC 3.2.1.17); peptidoglycan lyase (EC 4.2.2.n1) also known in the literature as peptidoglycan lytic transglycosylase; chitinase (EC 3.2.1.14)	1
	GH	Glycoside Hydrolases	GH25	lysozyme (EC 3.2.1.17)	6
	GH	Glycoside Hydrolases	GH31	α-glucosidase (EC 3.2.1.20); α-galactosidase (EC 3.2.1.22); α-mannosidase (EC 3.2.1.24); α-1,3-glucosidase (EC 3.2.1.84); sucrase-isomaltase (EC 3.2.1.48) (EC 3.2.1.10); α-xylosidase (EC 3.2.1.177); α-glucan lyase (EC 4.2.2.13); isomaltosyltransferase (EC 2.4.1.-); oligosaccharide α-1,4-glucosyltransferase (EC 2.4.1.161); α-N-acetylgalactosaminidase (EC 3.2.1.49); sulfoquinovosidase (EC 3.2.1.199)	1
	GH	Glycoside Hydrolases	GH32	invertase (EC 3.2.1.26); endo-inulinase (EC 3.2.1.7); β-2,6-fructan 6-levanbiohydrolase (EC 3.2.1.64); endo-levanase (EC 3.2.1.65); exo-inulinase (EC 3.2.1.80); fructan β-(2,1)-fructosidase/1-exohydrolase (EC 3.2.1.153); fructan β-(2,6)-fructosidase/6-exohydrolase (EC 3.2.1.154); sucrose:sucrose 1-fructosyltransferase (EC 2.4.1.99); fructan:fructan 1-fructosyltransferase (EC 2.4.1.100); sucrose:f…	1
	GH	Glycoside Hydrolases	GH38	α-mannosidase (EC 3.2.1.24); mannosyl-oligosaccharide α-1,2-mannosidase (EC 3.2.1.113); mannosyl-oligosaccharide α-1,3-1,6-mannosidase (EC 3.2.1.114); α-2-O-mannosylglycerate hydrolase (EC 3.2.1.170); mannosyl-oligosaccharide α-1,3-mannosidase (EC 3.2.1.-)	1
	GH	Glycoside Hydrolases	GH65	α,α-trehalase (EC 3.2.1.28); maltose phosphorylase (EC 2.4.1.8); trehalose phosphorylase (EC 2.4.1.64); kojibiose phosphorylase (EC 2.4.1.230); trehalose-6-phosphate phosphorylase (EC 2.4.1.216); nigerose phosphorylase (EC 2.4.1.279); 3-O-α-glucopyranosyl-L-rhamnose phosphorylase (EC 2.4.1.282); 2-O-α-glucopyranosylglycerol: phosphate β-glucosyltransferase (EC 2.4.1.-); α-glucosyl-1,2-β-galactosy…	3
	GH	Glycoside Hydrolases	GH73	lysozyme (EC 3.2.1.17); mannosyl-glycoprotein endo-beta-N-acetylglucosaminidase (EC 3.2.1.96); peptidoglycan hydrolase with endo-beta-N-acetylglucosaminidase specificity (EC 3.2.1.-)	2
	GH	Glycoside Hydrolases	GH78	α-L-rhamnosidase (EC 3.2.1.40); rhamnogalacturonan α-L-rhamnohydrolase (EC 3.2.1.174); L-Rhap-α-1,3-D-Apif -specific α-1,3-L-rhamnosidase (EC 3.2.1.-)	2
	GH	Glycoside Hydrolases	GH126	α-amylase (EC 3.2.1.-)	1
	GT	Glycocyl Tranferases	GT2	cellulose synthase (EC 2.4.1.12); chitin synthase (EC 2.4.1.16); dolichyl-phosphate beta-D-mannosyltransferase (EC 2.4.1.83); dolichyl-phosphate beta-glucosyltransferase (EC 2.4.1.117); N-acetylglucosaminyltransferase (EC 2.4.1.-); N-acetylgalactosaminyltransferase (EC 2.4.1.-); hyaluronan synthase (EC 2.4.1.212); chitin oligosaccharide synthase (EC 2.4.1.-); beta-1,3-glucan synthase (EC 2.4.1.34…	13
	GT	Glycocyl Tranferases	GT4	sucrose synthase (EC 2.4.1.13); sucrose-phosphate synthase (EC 2.4.1.14); alpha-glucosyltransferase (EC 2.4.1.52); lipopolysaccharide N-acetylglucosaminyltransferase (EC 2.4.1.56); phosphatidylinositol alpha-mannosyltransferase (EC 2.4.1.57); GDP-Man: Man1GlcNAc2-PP-dolichol alpha-1,3-mannosyltransferase (EC 2.4.1.132); GDP-Man: Man3GlcNAc2-PP-dolichol/Man4GlcNAc2-PP-dolichol alpha-1,2-mannosyltr…	10
	GT	Glycocyl Tranferases	GT5	UDP-Glc: glycogen glucosyltransferase (EC 2.4.1.11); ADP-Glc: starch glucosyltransferase (EC 2.4.1.21); NDP-Glc: starch glucosyltransferase (EC 2.4.1.242); UDP-Glc: α-1,3-glucan synthase (EC 2.4.1.183) UDP-Glc: α-1,4-glucan synthase (EC 2.4.1.-)	1
	GT	Glycocyl Tranferases	GT26	UDP-ManNAcA: beta-N-acetyl mannosaminuronyltransferase (EC 2.4.1.-); UDP-ManNAc: beta-N-acetyl-mannosaminyltransferase (EC 2.4.1.-); UDP-Glc: beta-1,4-glucosyltransferase (EC 2.4.1.-); beta-1,4-galactosyltransferase (EC 2.4.1.-)	1
	GT	Glycocyl Tranferases	GT28	1,2-diacylglycerol 3-beta-galactosyltransferase (EC 2.4.1.46); 1,2-diacylglycerol 3-beta-glucosyltransferase (EC 2.4.1.157); UDP-GlcNAc: Und-PP-MurAc-pentapeptide beta-N-acetylglucosaminyltransferase (EC 2.4.1.227); digalactosyldiacylglycerol synthase (EC 2.4.1.241)	1
	GT	Glycocyl Tranferases	GT35	glycogen or starch phosphorylase (EC 2.4.1.1).	1
	GT	Glycocyl Tranferases	GT51	murein polymerase (EC 2.4.1.129).	2
	GT	Glycocyl Tranferases	GT111	UDP-Galf: β-1,3-galactofuranosyltransferase (EC 2.4.1.-)	1
	GT	Glycocyl Tranferases	GT0	Non classified	1
	CBM	Carbohydrate Binding Modules	CBM34	Modules of approx. 120 residues. Granular starch-binding function has been demonstrated in the case of Thermoactinomyces vulgaris R-47 α-amylase 1 (TVAI).	1
	CBM	Carbohydrate Binding Modules	CBM48	Modules of approx. 100 residues with glycogen-binding function, appended to GH13 modules. Also found in the beta subunit (glycogen-binding) of AMP-activated protein kinases (AMPK)	1
	CBM	Carbohydrate Binding Modules	CBM50	Modules of approx. 50 residues found attached to various enzymes from families GH18, GH19, GH23, GH24, GH25 and GH73, i.e. enzymes cleaving either chitin or peptidoglycan. Binding to chitopentaose demonstrated in the case of Pteris ryukyuensis chitinase A [Ohnuma T et al. (2008) J. Biol. Chem. 283:5178-87 (PMID: 18083709)]. CBM50 modules are also found in a multitude of other enzymes targeting th…	3
	CE	Carbohydrate Esterases	CE4	acetyl xylan esterase (EC 3.1.1.72); chitin deacetylase (EC 3.5.1.41); chitooligosaccharide deacetylase (EC 3.5.1.-); peptidoglycan GlcNAc deacetylase (EC 3.5.1.-); peptidoglycan N-acetylmuramic acid deacetylase (EC 3.5.1.-).	2
	CE	Carbohydrate Esterases	CE9	N-acetylglucosamine 6-phosphate deacetylase (EC 3.5.1.25); N-acetylglucosamine 6-phosphate deacetylase (EC 3.5.1.80)	1
	AA	Auxiliary Activity	AA10	AA10 (formerly CBM33) proteins are copper-dependent lytic polysaccharide monooxygenases (LPMOs); some proteins have been shown to act on chitin, others on cellulose; lytic cellulose monooxygenase (C1-hydroxylating) (EC 1.14.99.54); lytic cellulose monooxygenase (C4-dehydrogenating)(EC 1.14.99.56); lytic chitin monooxygenase (EC 1.14.99.53); lytic xylan monooxygenase / xylan oxidase (glycosidic bo…	1
